# Supplementary material for: The dif/Xer Recombination Systems in Proteobacteria
Source: PLoS One. 2009 Sep 3;4(9):e6531. doi: 10.1371/journal.pone.0006531 (PMC2731167; doi:10.1371/journal.pone.0006531)
Supplement: Table S1 — Genome, dif, and Xer recombinase features of 234 protobacteria (0.17 MB XLS) [file pone.0006531.s002.xls]

## Sheet: suppl Table 1
Table S1: Genome. dif. and Xer recombinase features of 234 protobacteria.
		Genome features					dif features					dif environment						XerD ortholog			XerC ortholog
	Species (1, 2)	reference	size	G+C	CGC skew (3)		sequence	position	G+C content	distance		upstream ORF	distance		downstream ORF	distance		gene position	Protein length		gene position	Protein length
		number		content				on	of 28-mer	from skew			from dif			from dif			(amino-acids)			(amino-acids)
								chromosome					(bp)			(bp)
a-proteobacteria
Caulobacterales
	Caulobacter crescentus CB15	NC_002696.2	4016947	0.672	1930040		TTGTCAAAGATCGACTTTGTAATTTATGTAAAGTTGTGAC	1946380	0.250	16340		hypothetical protein	128		isocitrate lyase	134		3225468..3226385	305		364395..365309	304
Rhizobiales
	Bartonella henselae str. Houston-1	NC_005956.1	1931047	0.382	952841		TACCATTTATCGCATAATATATATTATGGAACTTAAAAAT	957527	0.214	4686		hypothetical protein	110		hypothetical protein	33		1890432..1891370	312		1826946..1827926	326
	Bartonella quintana str. Toulouse	NC_005955.1	1581384	0.387	724981		ATCATATTATCGCATAATATATATTATGGAATTTTTTGAA	720906	0.179	4075		Phosphatidylcholine synthase	1377		hypothetical protein	341		1542655..1543602	315		1487975..1488943	322
	Bradyrhizobium japonicum USDA 110	NC_004463.1	9105828	0.640	4893406		ATCCATGATTCGCATAAGGTATATTATGGAATATATTTAT	4996172	0.286	102766		putative proline dipeptidase	175		probable ABC transporter substrate-binding protein	304		184149..185105	318		482206..483171	321
	Nitrobacter hamburgensis X14	NC_007964.1	4406967	0.617	2236370		TGATAGAATTCGCATAAGGTATATTATGGAATATAATCCG	2229967	0.250	6403		hypothetical protein	747		protein of unknown function UPF0060	87		540250..541209	319		592949..593851	300
	Nitrobacter winogradskyi Nb-255	NC_007406.1	3402093	0.620	1589272		ATCCAGAATTCGCATAAGGTATATTATGGAATATTTTCGG	1591534	0.250	2262		alkylhydroperoxidase AhpD core	231		Protein of unknown function UPF0060	64		441142..442101	319		479866..480831	321
	Rhodopseudomonas palustris CGA009	NC_005296.1	5459213	0.650	3147788		ATCCACGATTCGCATAAGGTATATTATGGAATATATAGAT	3156853	0.286	9065		dif located in hypothetical protein						560033..561049	338		202981..204096	371
	Rhodopseudomonas palustris HaA2	NC_007778.1	5331656	0.660	3062353		ATCCGTAGTTCGCATAAGGTATATTATGGAATATTCAAAT	3071292	0.286	8939		TRAP dicarboxylate transporter DctP subunit	347		Magnesium-protoporphyrin IX monomethyl ester anaerobic ox...	62		599413..600456	347		306126..307181	351
	Rhodopseudomonas palustris BisB18	NC_007925.1	5513844	0.640	2961367		ATCGGTAATTCGCATAAGGTATATTATGGAATATAAATTC	2941106	0.250	20261		TRAP dicarboxylate transporter. DctP subunit	392		transcriptional regulator. LysR family	154		573786..574748	320		198407..199381	324
	Rhodopseudomonas palustris BisB5	NC_007958.1	4892717	0.648	3031004		ATCCAGGATTCGCATAAGGTATATTATGGAATTATCTAGT	3057220	0.286	26216		Histone-like nucleoid-structuring protein H-NS	851		hypothetical protein	1260		339389..340444	351		624737..625726	329
	Brucella abortus biovar 1 str. 9-941 chr. 1	NC_006932.1	2124241	0.571	1045762		GTCCGTTAATCGCATAAGATAGATTATGGAACTGCATGAT	1051562	0.321	5800		acetyl-CoA hydrolase/transferase family protein	5056		hypothetical protein	93		1972548..1973471	307		1865183..1866130	315
	Brucella abortus biovar 1 str. 9-941 chr. 2	NC_006933.1	1162204	0.573	680503		ATATAAAAATCAGATAATATGTATTATGGAACATATCACC	682520	0.214	2017		hypothetical IS66 family element. orf4	630		transcriptional regulator. AraC family	313
	Brucella melitensis biovar Abortus 2308 chr. 1	NC_007618.1	2121359	0.571	1042882		GTCCGTTAATCGCATAAGATAGATTATGGAACTGCATGAT	1048713	0.321	5831		Acetyl-CoA hydrolase/transferase	5086		SAM (and some other nucleotide) binding motif:TPR repeat	94		1969667..1970590	307		1862311..1863258	315
	Brucella melitensis biovar Abortus 2308 chr. 2	NC_007624.1	1156948	0.573	680491		ATATAAAAATCAGATAATATGTATTATGGAACATATCACC	682508	0.214	2017		ISBm1. transposase orfB	146		Helix-turn-helix. AraC type	314
	Brucella melitensis 16M chr. 1	NC_003317.1	2117136	0.571	955402		GTCCGTTAATCGCATAAGATAGATTATGGAACTGCATGAT	954740	0.321	662		3-DEMETHYLUBIQUINONE-9 3-METHYLTRANSFERASE	93		XAA-PRO DIPEPTIDASE	166		37038..37967	309		144647..145594	315
	Brucella melitensis 16M chr. 2	NC_003318.1	1177785	0.573	757557		ATATAAAAATCAGATAATATGTATTATGGAACATATCACC	758183	0.214	626		TRANSPOSASE	168		TRANSCRIPTIONAL REGULATOR	365
	Brucella suis 1330 chr. 1	NC_004310.3	2107794	0.572	1032549		GTCCGTTAATCGCATAAGATAGATTATGGAACTGCATGAT	1034392	0.321	1843		proline dipeptidase	166		hypothetical protein	93		1955887..1956810	307		1848205..1849152	315
	Brucella suis 1330 chr. 2	NC_004311.2	1207381	0.573	530910		ATATAAAAATCAGATAATATGTATTATGGAACATATCACC	531785	0.214	875		transcriptional regulator. AraC family	313		IS711. transposase orfA	478
	Mesorhizobium loti MAFF303099	NC_002678.2	7036071	0.627	203543		GCCCTTAAGTCGCATAAGATAGATTATGGAACTTACGCGT	299619	0.321	96076		hypothetical protein	110		hypothetical protein	90		2880338..2881255	305		3415632..3416570	312
	Mesorhizobium sp. BNC1	NC_008254.1	4412446	0.611	1723067		CGGAGCGGATTGCATAAGATAGATTATGGAACTTAGATGT	1734832	0.321	11765		amidohydrolase 2	122		MazG family protein	139		3337447..3338373	308		3679425..3680366	313
	Agrobacterium tumefaciens str. C58 chr. circular	NC_003062.2	2841580	0.593	1485983		AAACAATAATCGCATAAGATATATTATGGAACTTATTTGT	1478815	0.250	7168		IS30 family transposase	92		arsenical resistance protein	86					2612267..2613214	315
	Agrobacterium tumefaciens str. C58 chr. linear	NC_003063.2	2075577	0.593	ND		absence of dif-related sequence											680734..681729	331
	Rhizobium etli CFN 42	NC_007761.1	4381608	0.613	2145915		ACACAAAGATCACATAAGATGGGTTATGGAACACAAGGGC	2254979	0.393	109064		putative sensory box/GGDEF family protein	1356		aminoglycoside N6`-acetyltransferase protein	207		4050807..4051760	317		4110863..4111798	311
	Rhizobium leguminosarum bv. viciae 3841	NC_008380.1	5057142	0.611	2401500 (GC)		ATGCGGCTATCGCATAAGATAGATTATGGAACTATAGGAT	2590759	0.321	189259		putative transposase-related protein	111		putative transmembrane transporter	239		4623166..4624119	317		4707396..4708295	299
	Sinorhizobium meliloti 1021	NC_003047.1	3654135	0.627	1740269		ACAAGCGGATCACATAAGATAGATTATGGAACTAAGGCCT	1735638	0.321	4631		PUTATIVE PARTIAL TRANSPOSASE PROTEIN	93		hypothetical protein	301		2886349..2887284	311		3305618..3306610	330
Rhodobacterales
	Hyphomonas neptunium ATCC 15444	NC_008358.1	3705021	0.619	1830097		AACCAAATTGCCCATAATATAGATTATGCGACTTGGACTA	1856945	0.321	26848		flavin reductase family protein	189		metallo-beta-lactamase family protein	118		64291..65220	309		3463731..3464630	299
	Maricaulis maris MCS10	NC_008347.1	3368780	0.627	1585802		ATCAAATTCGCGCATAATAAATATTATGAGAAATAAAATG	1591553	0.250	5751		MazG family protein	254		beta-lactamase-like protein	73		2475200..2476165	321		3096614..3097549	311
	Jannaschia sp. CCS1	NC_007802.1	4317977	0.623	2339531		ATCCATTTGGCCAGTAATCATGATTATGTTAAGTAAGGGT	2302405	0.321	37126		amidohydrolase 2	29		hypothetical protein	38		2480121..2481035	304		982398..983321	307
	Paracoccus denitrificans PD1222 chr. 1	NC_008686.1	2852282	0.667	1344126		TTGAATTTAACCGATAATGATAGTTATGTAAACCAACACC	1343400	0.286	726		hypothetical protein	213		lipoic acid synthetase	252		1241012..1241983	323		2519411..2520349	312
	Paracoccus denitrificans PD1222 chr. 2	NC_008687.1	1730097	0.668	1192440		TTGAATAATACCGATAACCGGGATTATGTAATATATCGAA	1170298	0.321	22142		ABC transporter related	349		Redoxin domain protein	163
	Rhodobacter sphaeroides 2.4.1 chr. 1	NC_007493.1	3188599	0.690	1435088		ATGCGCGAGTCGGATAATCTGTATTATGTATTCTAAACAG	1436843	0.321	1755		putative transposase	102		Pentose-5-phosphate-3-epimerase	125		1497308..1498243	311		2300496..2301416	306
	Rhodobacter sphaeroides 2.4.1 chr. 2	NC_007494.1	943016	0.690	399979		ACATCTTTATCTGATAAGCAAGATTATGTAATCAAAGTGC	371575	0.250	28404		transcriptional regulator. AraC family	1023		probable transposase protein. Y4bF	102
	Roseobacter denitrificans OCh 114	NC_008209.1	4133097	0.590	2528118		GATGCGGTTATTTATAATCAACATTATGTTAAATAAATAT	2529458	0.143	1340		hypothetical protein	152		transposase. putative	91		2964604..2965575	323		1985421..1986341	306
	Silicibacter pomeroyi DSS-3	NC_003911.11	4109442	0.642	2087903		ATCCGTGATTCTTATAATCGGTATTATGTATTATAAACGT	2087318	0.214	585		sulfate permease	34		oxidoreductase. short chain dehydrogenase/reductase family	199		1735714..1736673	319		3339313..3340233	306
	Silicibacter sp. TM1040	NC_008044.1	3200938	0.604	1375169		GAATACAAATCCCATAATCAGTATTATGTAAAATATGCTA	1344032	0.214	31137		cysteine desulfurase	58		UspA	120		1525837..1526790	317		2501509..2502444	311
Rhodospirillales
	Gluconobacter oxydans 621H	NC_006677.1	2702173	0.610	2570239		ACATAAATGTCGTATAAGGTATATTATGCCAACTAATAGA	18722	0.321	2551517		hypothetical protein	18		hypothetical protein	420		1964833..1965768	311		805338..806303	321
	Granulibacter bethesdensis CGDNIH1	NC_008343.1	2708355	0.591	1340141		AAATATCCTTCGGATAAAAGAAGTTATGTCAGAACTTCAA	1331498	0.357	8643		hypothetical cytosolic protein	26		hypothetical cytosolic protein	25		693517..694389	290		2306597..2307499	300
	Magnetospirillum magneticum AMB-1	NC_007626.1	4967115	0.651	2616185		GTTTTTCGTCGCCATAATATACATTATGCGACAAATTGGT	2610339	0.393	5846		hypothetical protein	110		hypothetical protein	111		4340845..4341771	308		4659354..4660298	314
	Rhodospirillum rubrum ATCC 11170	NC_007643.1	4352825	0.654	1966090		GATCTTTCTATCCATAATATACATTATGCGACAATTAGAT	1986381	0.286	20291		hypothetical protein	104		Protein of unknown function DUF411	214		4287772..4288758	328		1439943..1440935	330
Rickettsiales
	Anaplasma marginale str. St. Maries	NC_004842.2	1197687	0.497	526044		TTAGCTTGAATACATAATATATATTATGGAAAATAAATCA	527340	0.143	1296		hypothetical protein	120		hypothetical protein	122		13939..14877	312		897807..898757	316
	Anaplasma phagocytophilum HZ	NC_007797.1	1471282	0.416	722957		TTATTAAGAACACATAATATCTATTATGGAAAATAGGCAC	724580	0.214	1623		hypothetical protein	217		hypothetical protein	118		36738..37673	311		197660..198619	319
	Ehrlichia canis str. Jake	NC_007354.1	1315030	0.289	654550		ATAATATAATTACATAATATATATTATGGAAAATACTAGA	657426	0.107	2876		protein of unknown function DUF195	434		type IV secretion system protein VirB8. putative	414		175648..176577	309		937211..938143	310
	Ehrlichia chaffeensis str. Arkansas	NC_007799.1	1176248	0.301	591200		CAATAAAAATTACATAATTATTATTATGGAAAATAAATAG	589590	0.107	1610		type IV secretion system protein VirB8	397		hypothetical protein	74		162619..163548	309		331351..332286	311
	Ehrlichia ruminantium str. Gardel	NC_006831.1	1499920	0.275	716383		TTATATATATTACATAATGTATATTATGGAAAATTAATCT	723501	0.143	7118		hypothetical protein	20		Probable 3-hydroxyacyl-CoA dehydrogenase	50		183083..184021	312		1081869..1082825	318
	Ehrlichia ruminantium str. Welgevonden	NC_005295.2	1516355	0.274	766761		TCATATATATTACATAATGTATATTATGGAAAATTAATCT	747982	0.143	18779		hypothetical protein	19		hypothetical protein	49		205948..206886	312		1112448..1113386	312
	Ehrlichia ruminantium str. Welgevonden	NC_006832.1	1512977	0.274	720696		TCATATATATTACATAATGTATATTATGGAAAATTAATCT	727830	0.143	7134		hypothetical protein	20		Probable 3-hydroxyacyl-CoA dehydrogenase	48		186192..187130	312		1091158..1092114	318
	Neorickettsia sennetsu str. Miyayama	NC_007798.1	859006	0.411	419952		AGCGTTTGTACACATAATTTTGCTTATGGAAAATAAATGA	467804	0.250	47852		orotate phosphoribosyltransferase	76		hypothetical protein	88		115865..116782	305		363841..364764	307
	Rickettsia bellii RML369-C	NC_007940.1	1522076	0.316	752089		ATCCGATTGTTCTATAATTATTATTATGGAAAATAACCAT	755671	0.143	3582		Putative transcriptional regulator	416		Tetratricopeptide repeat-containing protein	279		1100994..1101911	305		208762..209679	305
	Rickettsia conorii str. Malish 7	NC_003103.1	1268755	0.324	695997		TTAAAATTGTTCTATAATCTATATTATGGAAAATAAGTGA	696676	0.179	679		octaprenyl-diphosphate synthase [EC:2.5.1.-]	120		similarity to aminopeptidase	207		484377..485297	306		1169138..1170055	305
	Rickettsia felis URRWXCal2	NC_007109.1	1485148	0.324	886801		TATTTGTTGTTCTATAATCTATATTATGGAAAATGAATTT	887520	0.179	719		Octaprenyl-diphosphate synthase	226		Aminopeptidase P	170		607594..608514	306		1379060..1379977	305
	Rickettsia prowazekii str. Madrid E	NC_000963.1	1111523	0.290	628915		TAAAAATTGTTCTATAATATGTATTATGGAAAATAAACAG	596105	0.179	32810		OCTAPRENYL-DIPHOSPHATE SYNTHASE (ispB)	120		hypothetical protein	150		439584..440519	311		1025929..1026846	305
	Rickettsia typhi str. Wilmington	NC_006142.1	1111496	0.289	632285		ATGAAATTGTTCTATAATATGTATTATGGAAAATAAACAT	599252	0.179	33033		octaprenyl-diphosphate synthase	127		probable aminopeptidase	174		441105..442025	306		1025338..1026255	305
	Wolbachia endosymbiont of Drosophila melanogaster	NC_002978.6	1267782	0.352	ND		CATCGAAAATTACATAATATACATTATGGAAAACAAAATT	438693	0.179	ND		transposase. IS5 family. OrfB	49		phage major capsid protein. HK97 family	326		1098113..1099099	328		726462..727391	309
	Wolbachia endosymbiont strain TRS of Brugia malayi	NC_006833.1	1080084	0.341	391982		CTATAAAAATTACATAATATATATTATGGAAAATAAACAC	391559	0.107	423		Ankyrin repeat-containing protein	1749		Sec-independent protein secretion pathway component. TatC	41		960947..961933	328		738490..739668	392
	Candidatus Pelagibacter ubique HTCC1062	NC_007205	1308759	0.297	995771		absence of dif-related sequence
Sphingomonadales
	Erythrobacter litoralis HTCC2594	NC_007722.1	3052398	0.631	1295183		ATACGCCGGAATGATAATATATATTATGTAAAATAAAAGA	1297722	0.179	2539		hypothetical protein	55		acetylornithine deacetylase	81		1025561..1026481	306		1240740..1241534	264
	Novosphingobium aromaticivorans DSM 12444	NC_007794.1	3561584	0.652	2030402		ACACTCAGGATTGATAATAATCATTATGTAAATACCGATA	2048172	0.179	17770		MazG family protein	33		phage integrase	150		2015288..2016169	293		2204037..2204930	297
	Sphingopyxis alaskensis RB2256	NC_008048.1	3345170	0.655	1322103		GATTATTTATTTGATAATATATATTATGTTAAATACATCG	1314826	0.071	7277		beta-lactamase-like protein	227		response regulator receiver and ANTAR domain protein	142		1892986..1893897	303		260564..261457	297
	Zymomonas mobilis subsp. mobilis ZM4	NC_006526.1	2056416	0.463	1105898 (GC1)		TACTGTAAGTCTGATAATATATATTATGTTAAATAAAATC	1105455	0.143	443		metal-dependent hydrolase	318		predicted pyrophosphatase	34		596051..596974	307		1964449..1965372	307
b-proteobacteria
Burkholderiales
	Bordetella bronchiseptica RB50	NC_002927.3	5339179	0.680	2963361		TTCAATAATTCGCATAATGTATATTATGTAAAGTACGAGA	2955856	0.214	7505		putative membrane protein	96		hypothetical protein	65		1521919..1522851	310		196476..197456	326
	Bordetella parapertussis 12822	NC_002928.3	4773551	0.681	2883556		TTCGATAATTCGCATAATGTATATTATGTAAAGTACGAGA	2905096	0.214	21540		putative iron-containing alcohol dehydrogenase (partial)	1191		hypothetical protein	98		1288992..1289924	310		199918..200898	326
	Bordetella pertussis Tohama I	NC_002929.2	4086189	0.677	2227500 (GC)		TTCGATAATTCGCATAATGTATATTATGTAAAGTACGAGG	2229069	0.214	1569		transposase same a downstream)	96		transposase (same as upstream)	126		1613689..1614621	310		3277663..3278643	326
	Burkholderia cenocepacia AU 1054 chr. 1	NC_008060.1	3294563	0.669	1373354		ATCAAAAATGTCGATAATGTTGATTATGTCAATTGATGTT	1347908	0.250	25446		hypothetical protein	315		transposase Tn3	91		2150409..2151365	318		2716940..2717860	306
	Burkholderia cenocepacia AU 1054 chr. 2	NC_008061.1	2788459	0.669	1110845		ATCAAAAAGGTCGATAATTCACGTTATGTAAAATTATGAC	1122590	0.286	11745		hypothetical protein	186		Twin-arginine translocation pathway signal	67
	Burkholderia cenocepacia AU 1054 chr. 3	NC_008062.1	1196094	0.670	995157		ATCAAAAATGTCGATAATCAGCATTATGTCAAATACGAAA	1000474	0.286	5317		TonB-dependent receptor	182		transcriptional regulator. GntR family	582
	Burkholderia ambifaria AMMD chr. 1	NC_008390.1	3556545	0.669	1804727		CAATTCAACTTCGATAATTATGATTATGTCAAATACGAAA	1814910	0.286	10183		hypothetical protein	39		YbaK/prolyl-tRNA synthetase associated region	148		2870877..2871845	322		3451309..3452229	306
	Burkholderia ambifaria AMMD chr. 2	NC_008391.1	2646969	0.668	705513		AGATTAAATGTTGATAATTCACGTTATGTAAAATTATAAG	703452	0.214	2061		hypothetical protein	201		Integrase. catalytic region	124
	Burkholderia ambifaria AMMD chr. 3	NC_008392.1	1281472	0.665	1205429		ATCTGATCGGTTGATAATTTACCTTATGTAAAATCAATGT	1203285	0.250	2144		dif located in major facilitator family transporter
	Burkholderia mallei ATCC 23344 chr. 1	NC_006348.1	3510148	0.681	1086094		ACCTGAAATGTCGATAATTGATATTATGTCAAATATTGCA	1081309	0.214	4785		dif located in hypothetical protein						391319..392236	305		3367912..3368844	310
	Burkholderia mallei ATCC 23344 chr. 2	NC_006349.1	2325379	0.690	1077185		ACCCAAAATGTCGATAATTTGCGTTATGTCAAATTCGTCG	1075135	0.286	2050		YbaK / prolyl-tRNA synthetases-associated domain family p...	176		amino acid permease	92
	Burkholderia sp. 383 chr. 1	NC_007510.1	3694126	0.662	2010326		ACCAGTCCTGTCGATAACTATGATTATGTCAAATACGATA	2017294	0.321	6968		Phage integrase	232		Glutathione S-transferase-like	92		3011564..3012514	316		3602959..3603879	306
	Burkholderia sp. 383 chr. 2	NC_007511.1	3587082	0.667	1785097		ACACAAATTGTCGATAATTCACGTTATGTAAAATTATAAA	1786761	0.250	1664		Transposase and inactivated derivatives	124		hypothetical protein	48
	Burkholderia sp. 383 chr. 3	NC_007509.1	1395069	0.652	652035		GTAGAAAAAATTGATCATAATCATTATGTAAAATTATCGA	657668	0.143	5633		hypothetical protein	395		Peptidase U61. LD-carboxypeptidase A	193
	Burkholderia pseudomallei K96243 chr. 1	NC_006350.1	4074542	0.677	1992525		GCCTGAAATGTCGATAATTGATATTATGTCAAATATTGTA	1993993	0.214	1468		hypothetical protein	1254		putative penicillin amidase	324		1002975..1003892	305		216660..217592	310
	Burkholderia pseudomallei K96243 chr. 2	NC_006351.1	3173005	0.685	1461023		ACCCAAAATGTCGATAATTTACCTTATGTCAAATTGGATC	1462230	0.250	1207		putative bacteriophage late control gene D protein	656		alanine dehydrogenase	179
	Burkholderia pseudomallei 1710b chr. 1	NC_007434.1	4126292	0.676	2389030		GCCTGAAATGTCGATAATTGATATTATGTCAAATATTGTA	2390578	0.214	1548		family S45 unassigned peptidase	324		putative non-ribosomal peptide synthetase	304		1122015..1122932	305		406939..407871	310
	Burkholderia pseudomallei 1710b chr. 2	NC_007435.1	3181762	0.684	40490		ACCCAAAATGTCGATAATTTACCTTATGTCAAATTCGTCG	66676	0.250	26186		YbaK / prolyl-tRNA synthetases associated domain protein	177		alanine dehydrogenase	178
	Burkholderia thailandensis E264 chr. 1	NC_007651.1	3809201	0.672	2649445		ACGTTAAATATTGATAATTGATATTATGTCAAATATCGCA	2649013	0.143	432		hypothetical protein	952		Sea27	144		835182..836183	333		201065..201985	306
	Burkholderia thailandensis E264 chr. 2	NC_007650.1	2914771	0.680	1547851		ACCCGGAAGGTCGATAATTTACGTTATGTCAAATTTGATC	1578743	0.286	30892		H-NS histone family protein	317		fels-2 prophage protein	656
	Burkholderia xenovorans LB400 chr. 1	NC_007951.1	4895836	0.628	2499196		ACACAATAGGTTGATAATTTATATTATGTCAAATATAGGA	2500004	0.179	808		Putative aldo/keto oxidoreductase	301		Putative ATP-dependent RNA helicase. rhlE	112		4051919..4052854	311		104965..105888	307
	Burkholderia xenovorans LB400 chr. 2	NC_007952.1	3363523	0.628	1688727		AACCAATATGTTGATAATTTATCTTATGTCAAGTCAACCA	1673942	0.214	14785		Putative transcriptional regulator. AraC family	95		Putative flavin monoamine oxidase-related protein	280
	Burkholderia xenovorans LB400 chr. 3	NC_007953.1	1471779	0.617	702905		ACGCTGCATGTTGATAATTTATATTATGTCAAATAAAAAC	702060	0.179	845		Putative HpcH/HpaI aldolase/citrate lyase	286		Putative transposase	152
	Ralstonia eutropha H16 chr. 1	NC_008313.1	4052032	0.665	2012851		ATGCAAAAAGCGCATAATGTATATTATGTTAAATTATTAT	2003035	0.214	9816		602 bp at 5' side: Transposase ISAE1	621		Phosphomannomutase	1148		623850..624788	312		133805..134884	359
	Ralstonia eutropha H16 chr. 2	NC_008314.1	2912490	0.668	1456377		ATTCTATGCGCGCATAATAAGTGTTATGTCAAATCCCATC	1463708	0.357	7331		hypothetical protein	342		hypothetical protein	145
	Ralstonia eutropha JMP134 chr. 1	NC_007347.1	3806533	0.646	1820063		AACCATTGTCCGCATAATGCGTATTATGTTAAATGCAAAA	1847778	0.321	27715		Helix-turn-helix. Fis-type	129		hypothetical protein	189		629204..630121	305		101670..102689	339
	Ralstonia eutropha JMP134 chr. 2	NC_007348.1	2726152	0.650	795675		AACCATTTTCCGCATAATCGGTCTTATGTTAAATAAAGCA	765635	0.321	30040		regulatory protein. LysR:LysR. substrate-binding	206		hypothetical protein	208
	Ralstonia metallidurans CH34 chr. 1	NC_007973.1	3928089	0.638	1881467		TGATTCAATACCAATAATCTATCTTATGTTAAATAATATA	1892807	0.176	11340		AMP-dependent synthetase and ligase	148		hypothetical protein	289		555094..556002	302		65517..66626	369
	Ralstonia metallidurans CH34 chr. 2	NC_007974.1	2580084	0.636	937077		CCATCAAATACATATAATGTATATTATGTTAAATGAATGA	947637	0.107	10560		hypothetical protein	67		TonB-dependent siderophore receptor	116
	Ralstonia solanacearum GMI1000	NC_003295.1	3716413	0.670	2009173		ACCGTTCCATCGCATAATTTATCTTATGTTAAATCTTTGG	2031219	0.250	22046		hypothetical protein	124		PROBABLE TRANSMEMBRANE PROTEIN	268		2752033..2752959	308		57356..58345	329
	Polaromonas sp. JS666	NC_007948.1	5200264	0.625	2590602		CGTTTGATATTCCACGATGTATATTATGTTAAATCAAATA	2606279	0.214	15677		hypothetical protein	516		cointegrate resolution protein T	121		3374097..3374999	300		1087296..1088372	358
	Rhodoferax ferrireducens DSM 15236	NC_007908.1	4712337	0.599	2485317		AATCGTACTTGATACGATGTATATTATGTTAAGTTACATT	2472550	0.250	12767		Ankyrin	30		hypothetical protein	125		2919083..2920003	306		3831381..3832394	337
Methylophilales
	Methylobacillus flagellatus KT	NC_007947.1	2971517	0.557	1573478		CTTTACACTTCGCATAATGTATATTATGTAAAATTGACGG	1564653	0.214	8825		hypothetical protein	404		hypothetical protein	440		2486018..2486851	277		209709..210584	291
Neisseriales
	Chromobacterium violaceum ATCC 12472	NC_005085.1	4751080	0.648	2619721		GGCCTATATTCGCATAATCTATATTATGTCAAATCGCGTA	2619368	0.214	353		hypothetical protein	138		hypothetical protein	128		3972144..3973031	295		2556799..2557698	299
	Neisseria gonorrhoeae FA 1090	NC_002946.2	2153922	0.526	774767		TCCGATAGTTCGCATAATGTATATTATGTTAAATTTATAA	778173	0.214	3406		hypothetical protein	12		hypothetical protein	235		325628..326503	291		31250..32167	305
	Neisseria meningitidis MC58	NC_003112.2	2272351	0.515	1231577		TCCGATAGTTCGCATAATGTATATTATGTTAAATTATATA	1229349	0.214	2228		dif located in hypothetical protein						781453..782328	291		1973045..1973950	301
	Neisseria meningitidis Z2491	NC_003116.1	2184406	0.518	1290953		TCCGATAGTTCGCATAATATATATTATGTTAAATTATATA	1290410	0.179	543		uracil-DNA glycosylase	2864		periplasmic protein	286		929036..929911	291		560197..561114	305
Nitrosomonadales
	Nitrosomonas europaea ATCC 19718	NC_004757.1	2812094	0.507	964528		CATTGTATTTCGTATAATGTATATTATGTTAAATAGAAGA	974219	0.143	9691		hypothetical protein	185		hypothetical protein	18		1593227..1594183	318		378223..379188	321
	Nitrosomonas eutropha C91	NC_008344.1	2661057	0.485	1283139		CATCTTATTTCGTATAATTTGCATTATGTTAAATTAAAGA	1279914	0.179	3225		transcriptional regulator. AraC family protein	104		hypothetical protein	60		1808760..1809677	305		1642654..1643619	321
	Nitrosospira multiformis ATCC 25196 chr. 1	NC_007614.1	3184243	0.539	1555748		CCTGATTTTGCATATAATGTATATTATGTTAAATTCAATA	1551826	0.143	3922		hypothetical protein	558		Lytic transglycosylase. catalytic	116		871345..872256	303		2912837..2913793	318
Rhodocyclales
	Azoarcus sp. BH72	NC_008702.1	4376040	0.679	2174394		ACCCGATACTGCCATAATTTGTATTATGTAAACTTTAGGA	2045107	0.250	129287		hypothetical protein	160		pseudouridine synthase A	40		3550691..3551608	305		625290..626201	303
	Azoarcus sp. EbN1	NC_006513	4296230	0.651	3750515		absence of dif-related sequence
	Dechloromonas aromatica RCB	NC_007298.1	4501104	0.592	2186143		TCCAGAAACGCGCATAATTTGCATTATGTTAAATTATCTG	2192508	0.286	6365		Protein of unknown function DUF1178	34		Transposase IS116/IS110/IS902	393		595374..596282	302		211440..212327	295
Hydrogenophilales
	Thiobacillus denitrificans ATCC 25259	NC_007404.1	2909809	0.660	1440104		TCGGTTACTTCGCATAATGTATATTATGTTAAATAGGCAA	1430783	0.214	9321		hypothetical protein	342		hypothetical protein	81		2451958..2452848	296		2598405..2599289	294
d-proteobacteria
Bdellovibrionales
	Bdellovibrio bacteriovorus HD100	NC_005363.1	3782950	0.506	1940734		ATATAATCTTCTGATAAGTTATATTATGTAACGGTAAGTA	1946858	0.286	6124		predicted exonuclease of the beta-lactamase family	45		hypothetical protein	164		2195550..2196428	292		2974735..2975619	294
Desulfobacterales
	Desulfotalea psychrophila LSv54	NC_006138.1	3523383	0.468	2260306		TTTGTATAAGGAGATAAATTGATTTATGAAAACGTGAGGG	2338241	0.250	77935		hypothetical protein	750		hypothetical protein	271		2245267..2246304	345		1786612..1787685	357
Desulfovibrionales
	Desulfovibrio desulfuricans G20	NC_007519.1	3730232	0.578	1981232		TTATTAATGTCTCATAATGTAAATTATGTTAACTTTAAGT	2012163	0.214	30931		hypothetical protein	34		hypothetical protein	67		2014955..2015884	309		1609661..1610659	332
	Desulfovibrio vulgaris subsp. vulgaris str. Hildenborough	NC_002937.3	3570858	0.631	1735879		CCCTGCATGTCCCATAATGTAAATTATGTTAACTTTTGCG	1754277	0.250	18398		acyltransferase. putative	176		transcriptional regulator. putative	440		1735437..1736321	294		109666..110697	343
	Desulfovibrio vulgaris subsp. vulgaris DP4	NC_008751.1	3462887	0.630	1731076		CCCTGCATGTCCCATAATGTAAATTATGTTAACTTTTGCA	1713978	0.250	17098		putative phage repressor	406		lipid A biosynthesis acyltransferase	176		1731852..1732817	321		1419131..1420549	472
	Lawsonia intracellularis PHE/MN1-00	NC_008011.1	1457619	0.333	282591		TTTTAAATGTCCCATAATGTATATTATGTAAACTTTTATT	314428	0.250	31837		hypothetical protein	90		hypothetical protein	132		297994..298914	306		140818..141759	313
Desulfuromonadales
	Geobacter sulfurreducens PCA	NC_002939.4	3814139	0.609	1865942		TATTTAACGTCCCATAAGATATATTATGTAAAGTTCATGG	1891880	0.286	25938		nuclease SbcCD. C subunit. putative	159		hypothetical protein	94		1984912..1985799	295		524995..525879	294
	Geobacter metallireducens GS-15	NC_007517.1	3997420	0.595	2045891		TGATTTACGTCCCATAAGATATATTATGTCAAGTACGCGA	2023652	0.321	22239		Radical SAM	45		hypothetical protein	114		1597387..1598274	295		3428975..3429859	294
	Pelobacter carbinolicus DSM 2380	NC_007498.2	3662252	0.551	1887999		AATGTTGGGTCGGATAAGATATATTATGTAAACCAATATA	1879637	0.357	8362		hypothetical protein	50		ATP-dependent DNA helicase RecG	59		1771571..1772458	295		750252..751250	332
	Pelobacter propionicus DSM 2379	NC_008609.1	4008000	0.590	2067025		AAAATAATCGCCCATAAGATATATTATGTCAAGTTCAAGA	1887825	0.321	179200		Phenylacetate--CoA ligase	69		hypothetical protein	5		1189805..1190692	295		281900..282808	302
Myxococcales
	Anaeromyxobacter dehalogenans 2CP-C	NC_007760.1	5013479	0.749	1906268		CACAGGACGTCCGATAATATGGATTATGGTAACTAGACGC	1906477	0.357	209		hypothetical protein	18		transcriptional regulator. MerR family	158		1933810..1934754	314		3044447..3045475	342
	Myxococcus xanthus DK 1622	NC_008095.1	9139763	0.688	4547166		GAAAGAAGGTCCGATAACATGCGTTATGTAAACTAAGCGG	4489697	0.393	57469		putative lipoprotein	102		putative permease	139		4623262..4624194	310		3535483..3536385	300
Syntrophobacterales
	Syntrophus aciditrophicus SB	NC_007759.1	3179300	0.515	1865473		ATCTCTTTGTCCTATAAGATATATTATGTAAACCAGAAGG	1665861	0.250	199612		hypothetical cytosolic protein	27		chaperone protein	26		1224507..1225397	296		1455148..1456080	310
	Syntrophobacter fumaroxidans MPOB	NC_008554.1	4990251	0.599	1033452		TCATCAACGTCTGATAATATATATTATGTCAACTAACATA	1053773	0.250	20321		hypothetical protein	104		phosphoesterase. RecJ domain protein	242		822986..823870	294		83198..84184	328
e-proteobacteria (4)
Campylobacterales																			gene position		protein length
	Campylobacter jejuni RM1221	NC_003912	1777831	0.303	893799		TAATTTTGTATTGAAAACTGTAATTTTCAAACTTTTTTAT	888360	0.150	5439		phage integrase family site specific recombinase	215		thiol:disulfide interchange protein DsbA	413		XerH	887081..888145		354
	Campylobacter jejuni subsp. jejuni NCTC 11168	NC_002163	1641481	0.305	814457		TAATTTTGTATTGAAAACTGTAATTTTCAAACTTTTTTAT	810550	0.150	3907		site-specific recombinase. phage integrase family	215		putative periplasmic protein	413			809271..810335		354
	Campylobacter jejuni subsp. jejuni 81-176	NC_008787	1616554	0.303	814453		TAATTTTGTATTGAAAACTATAATTTTCAAACTTTTTTAT	810232	0.125	4221		phage integrase family site specific recombinase	215		thiol:disulfide interchange protein DsbA	412			808953..810017		354
	Campylobacter fetus subsp. fetus 82-40	NC_008599	1773615	0.333	908630		TTATTTTGTATTGAAAACTATAATTTTCAAACTATTATGA	886842	0.150	21788		hypothetical protein	491		phosphohistidine phosphatase SixA	1864			849810..850874		354
	Campylobacter curvus 525.92	NC_009715.1	1971264	0.445	1008113		ATATTTTGTATTGAAAACTATAATTTTCAAATTAATATTT	991768	0.100	16345		dif located in hypothetical protein							1059798..1060859		353
	Helicobacter hepaticus ATCC 51449	NC_004917	1799146	0.359	1794500 (GC)		TGAATTAGTTATGAAAACTATACTTTTCAAACTTTTTTAT	1765790	0.175	28710		4-methyl-5(beta-hydroxyethyl)-thiazole monophosphate synt...	123		integrase/recombinase XerD	125			1765915..1767003		362
	Helicobacter pylori 26695	NC_000915	1667825	0.388	813426		TCATTTAGTTATGAAAACTGCACTTTTCAAACTTTTAAAT	723517	0.225	89909		aspartate aminotransferase	46		hypothetical protein	36			725498..726586		362
	Helicobacter pylori J99	NC_000921	1643831	0.392	686276		TCTTTTAGTTATGAAAACTACACTTTTCAAACTTTTAAAT	684890	0.200	1386		aspartate aminotransferase	122		hypothetical protein	45			685741..686811		356
	Helicobacter pylori HPAG1	NC_008086	1596366	0.392	780682		TCTTTTAGTTATGAAAACTGCACTTTTCAAACTTTTAAGT	686942	0.250	93740		aspartate aminotransferase	100		hypothetical protein	37			688821..689891		356
	Helicobacter acinonychis str. Sheeba	NC_008229	1553927	0.382	748099		TAGTTTAGTTATGAAAACTGCACTTTTCAAACTTTTAAAT	747275	0.225	824		aspartate aminotransferase	78		hypothetical protein	60			747557..748642		361
	Wolinella succinogenes DSM 1740	NC_005090	2110355	0.484	1188027		TCATTTAGTATTGAAAACCATAATTTTCAAACTCATAATT	1170384	0.200	17643		integrase-recombinase protein XERCD family	16		bifunctional 3.4-dihydroxy-2-butanone 4-phosphate synthas...	13			1169277..1170368		363
	Sulfurimonas denitrificans DSM 1251	NC_007575.1	2201561	0.344	1135161		AAATACTTTCAATAGAATTTACATTATGTTAACCAATATA	1122264	0.214	12897		hypothetical protein	26		response regulator receiver domain protein (CheY-like)	401		1315959..1316795	278		1828245..1829057	270
g-proteobacteria
Aeromonadales
	Aeromonas hydrophila subsp. hydrophila ATCC 7966	NC_008570.1	4744448	0.615	2494705		CCCGACACCGCGCATAATGTATATTATGTTAAATCAATTA	2514936	0.286	20231		site-specific recombinase. phage integrase family	117		peptidase. S16 (lon protease) family	95		3687378..3688277	299		506972..507949	325
Alteromonadales
	Marinobacter aquaeolei VT8	NC_008740.1	4326849	0.573	1596732		TACCAGACTGCGCATAATGTATATTATGTTAAATAGGATG	1601447	0.250	4715		hypothetical protein	225		MltA-interacting MipA family protein	116		2549851..2550756	301		564765..565739	324
	Saccharophagus degradans 2-40	NC_007912	5057531	0.458	2483974		absence of dif-related sequence
	Colwellia psychrerythraea 34H	NC_003910	5373180	0.380	2731945		absence of dif-related sequence
	Idiomarina loihiensis L2TR	NC_006512.1	2839318	0.470	1411650 (GC)		TACTTGATTGCGTATAATGTATATTATGTTAAATCATAAC	1387623	0.179	24027		Transcriptional regulator. HTH motif containing	443		Transcriptional regulator. LysR family	56		882329..883231	300		2737886..2738788	300
	Pseudoalteromonas atlantica T6c	NC_008228.1	5187005	0.446	2549667		TACCAATATTCGTATAATGTATATTATGTTAAATTAACTA	2553237	0.143	3570		protein of unknown function DUF395. YeeE/YedE	652		hypothetical protein	312		4475869..4476774	301		4900127..4901023	298
	Pseudoalteromonas haloplanktis TAC125 chr. 1	NC_007481.1	3214944	0.402	1622815		TATATAACAACCTATAATTTATATTATGTTAAATAGGGTT	1580519	0.143	42296		putative transcriptional regulator	217		hypothetical protein	440		527888..528814	308		93298..94245	315
	Pseudoalteromonas haloplanktis TAC125 chr. 2	NC_007482.1	635328	0.393	ND		GTTATTACAGCCCATAAATTACGTTATGTTAAATTAACTA	619765	0.286	ND		putative glycerol diffusion channel	94		putative lipoprotein	82
	Psychromonas ingrahamii 37	NC_008709.1	4559598	0.401	2331636		ACTATTAATGCGCATAATGTATATTATGTTAAATAGAATG	2335829	0.214	4193		hypothetical protein	4048		protein of unknown function DUF490	907		4075113..4076009	298		16153..17052	299
	Shewanella denitrificans OS217	NC_007954.1	4545906	0.451	2174433		CACAAAGATGCGCACAATGTATATTATGTTAAATAGGCTT	2182554	0.286	8121		phage integrase	95		hypothetical protein	287		868759..869670	303		461274..462239	321
	Shewanella frigidimarina NCIMB 400	NC_008345.1	4845257	0.416	2392334		CATAAGCATGCGCACAATGTATATTATGTTAAATAGACAA	2380418	0.286	11916		protein of unknown function DUF450	262		phage integrase family protein	157		773452..774369	305		511565..512464	299
	Shewanella oneidensis MR-1	NC_004347.1	4969795	0.459	2490130		CACAAAACTGCGCACAATGTATATTATGTTAAATCAGATG	2476928	0.286	13202		site-specific recombinase. phage integrase family	52		drug resistance transporter. Bcr/CflA family protein	812		986481..987383	300		4483618..4484517	299
	Shewanella sp. ANA-3	NC_008577.1	4972204	0.481	2534329		CACAAAGTTGCGCACAATGTATATTATGTTAAATTGAATG	2527392	0.286	6937		restriction endonuclease	943		phage integrase family protein	50		3992576..3993478	300		453548..454447	299
	Shewanella amazonensis SB2B	NC_008700.1	4306142	0.536	2177595		CATCTAAATGCGCACAATGTATATTATGTTAAATACCATT	2180907	0.250	3312		hypothetical protein	332		hypothetical protein	241		3272740..3273705	321		3841932..3842822	296
Chromatiales
	Nitrosococcus oceani ATCC 19707	NC_007484.1	3481691	0.503	1849931		AATAAATGTTCGCATAATACATATTATGTTAAATAGTATT	1850410	0.214	479		hypothetical protein	34		Aminotransferase. class V	50		2603288..2604205	305		343746..344648	300
	Alkalilimnicola ehrlichei MLHE-1	NC_008340.1	3275944	0.675	1620985		TCCGTTACTGCGCATAATGTATATTATGTTAAATGCCGTC	1617331	0.250	3654		transcriptional regulator. TetR family	164		OmpA/MotB domain protein	72		1701577..1702491	304		68618..69532	304
Enterobacteriales
	Candidatus Blochmannia floridanus	NC_005061	705557	0.273	373057		absence of dif-related sequence
	Candidatus Blochmannia pennsylvanicus str. BPEN	NC_007292	791654	0.295	367596		absence of dif-related sequence
	Buchnera aphidicola str. APS (Acyrthosiphon pisum)	NC_002528	640681	0.263	339550		absence of dif-related sequence
	Buchnera aphidicola str. Bp (Baizongia pistaciae)	NC_004545	615980	0.253	331554		absence of dif-related sequence
	Buchnera aphidicola str. Sg (Schizaphis graminum)	NC_004061	641454	0.253	340360		absence of dif-related sequence
	Buchnera aphidicola str. Cc (Cinara cedri)	NC_008513	416380	0.201	220482		absence of dif-related sequence
	Escherichia coli 536	NC_008253.1	4938920	0.505	1521240		TATGTTGGTGCGCATAATGTATATTATGTTAAATTACCTG	1551257	0.286	30017		hypothetical transcriptional regulator protein	201		hypothetical protein HipA	93		3057730..3058626	298		4179162..4180058	298
	Escherichia coli CFT073	NC_004431.1	5231148	0.504	1744491		TATGTTGGTGCGCATAATGTATATTATGTTAAATTGCCTG	1781776	0.286	37285		hypothetical protein	166		Protein hipA	4		3335820..3336716	298		4499046..4499942	298
	Escherichia coli K12	NC_000913.2	4639675	0.508	1549688		TATATTGGTGCGCATAATGTATATTATGTTAAATCATGTC	1588788	0.286	39100		predicted transcriptional regulator	227		regulator with hipB	91		3036869..3037765	298		3994310..3995206	298
	Escherichia coli O157:H7 EDL933	NC_002655.2	5521804	0.504	2014651		TATATTGGTGCGCATAATGTATATTATGTTAAATCGTATC	1973168	0.286	41483		persistence to inhibition of murein or DNA biosynthesis. DNA-binding regulator	97		hypothetical protein	240		3844304..3845200	298		4858708..4859604	298
	Escherichia coli O157:H7 st Sakai	NC_002695.1	5498450	0.505	2073086		TATATTGGTGCGCATAATGTATATTATGTTAAATCGTATC	2115304	0.286	42218		putative type 1 fimbrial protein precursor	877		hypothetical protein	97		3776996..3777892	298		4789945..4790841	298
	Escherichia coli UTI89	NC_007946.1	5065741	0.506	1618436		ACCATTGGTGCGCATAATGTATATTATGTTAAATTGCCTG	1653001	0.286	34565		hypothetical protein	166		phage hypothetical protein	155		3217513..3218409	298		4259630..4260526	298
	Escherichia coli W3110 DNA	AC_000091.1	4646332	0.500	1553378		TATATTGGTGCGCATAATGTATATTATGTTAAATCATGTC	1592478	0.286	39100		predicted transcriptional regulator	227		regulator with hipB	91		3037503..3038399	298		3639498..3640394	298
	Erwinia carotovora subsp. atroseptica SCRI1043	NC_004547.2	5064019	0.509	2552458		TCTATAGGTTCGCATAATGTATATTATGTTAAATAGTCTT	2532133	0.250	20325		hypothetical protein	223		hypothetical protein	136		839867..840766	299		4673230..4674165	311
	Photorhabdus luminescens subsp. laumondii TTO1	NC_005126.1	5688987	0.428	2677483		AATCATAGTACGCATAATGTATATTATGTTAAATAACCTT	2646824	0.214	30659		hypothetical protein	41		Transposase. IS982 family	101		4186762..4187673	303		5407107..5408018	303
	Salmonella enterica subsp. enterica serovar Choleraesuis str. SC-B67	NC_006905.1	4755700	0.521	1646586		TATTATGGTGCACATAATGTATATTATGTTAAATTCACCA	1652791	0.250	6205		putative monooxygenase	188		putative glycosyl hydrolase	418		3162597..3163493	298		4088025..4088927	300
	Salmonella enterica subsp. enterica serovar Paratyphi A str. ATCC 9150	NC_006511	4585229	0.521	1407480		CATCATGGTGCGCATAATGTATATTATGTTAAATGCACCA	1400321	0.286	7159		dif located in hypothetical protein						3022045..3022941	298		3932002..3932904	300
	Salmonella enterica subsp. enterica serovar Typhi str. CT18	NC_003198.1	4809037	0.521	1433222		CATCATGGAGCGCATAATGTATATTATGTTAAATGCACCA	1468618	0.286	35396		hypothetical protein	62		putative isomerase	802		3066947..3067843	298		3464804..3465706	300
	Salmonella enterica subsp. enterica serovar Typhi Ty2	NC_004631.1	4791950	0.520	1515893		CATCATGGAGCGCATAATGTATATTATGTTAAATGCACCA	1513307	0.286	2586		putative isomerase	801		hypothetical protein	63		3052442..3053338	298		3450462..3451364	300
	Salmonella typhimurium LT2	NC_003197.1	4857432	0.522	1635346		AAGATTGGTGCGCATAATGTATATTATGTTAAATTCACCA	1629689	0.286	5657		putative cytoplasmic protein	863		putative coiled-coil protein	715		3204425..3205321	298		4153787..4154689	300
	Shigella boydii Sb227	NC_007613.1	4519823	0.512	1598201		TATGTTGGTGCGCATAATGTATATTATGTTAAATCATATC	1539625	0.286	58576		hypothetical protein	1556		putative oxidoreductase. major subunit	783		3098730..3099626	298		3844245..3845141	298
	Shigella dysenteriae Sd197	NC_007606.1	4369232	0.512	1486856		TATATTGGTGCGCATAATGTATATTATGTTAAATCACATC	1482381	0.286	4475		hypothetical protein	97		IS1 ORF1	258		2954300..2955196	298		3665279..3666175	298
	Shigella flexneri 2a str. 2457T	NC_004741.1	4599326	0.509	1644491		AATATTACTACGCATAATGTATATTATGTTAAAAATAAGT	1651228	0.214	6737		insertion sequence 2 OrfA protein	44		sorC family transcriptional regulator	1093		2964851..2965747	298		3764422..3765318	298
	Shigella flexneri 2a str. 301	NC_004337.1	4607197	0.509	1604840		AATATTACTACGCATAATGTATATTATGTTAAATTATGTC	1611590	0.214	6750		IS2 ORF1	196		putative sorC family transcriptional regulator	1095		2972762..2973658	298		4007993..4008889	298
	Shigella flexneri 5 str. 8401	NC_008258.1	4574284	0.509	1614768		AATGTTACTGCGCATAATGTATATTATGTTAAATCATGTC	1603283	0.250	11485		IS2 ORF1	257		putative transcriptional regulator	32		3011366..3012262	298		3774774..3775670	298
	Shigella sonnei Ss046	NC_007384.1	4825265	0.510	1739166		TATGTTTGTGCGCATAATGTATATTATGTTAAATCATGTC	1698238	0.250	40928		persistence to inhibition of murein or DNA biosynthesis	1408		IS2 ORF2	368		3208653..3209549	298		4205509..4206405	298
	Sodalis glossinidius str. 'morsitans'	NC_007712.1	4171146	0.547	2461688		TTAGTTAGTACGCATAATGTAGATTATGTTAAATTAAAAA	2471148	0.250	9460		hypothetical protein	8		hypothetical protein	277		3449547..3450446	299		4022608..4023519	303
	Wigglesworthia glossinidia endosymbiont of Glossina brevipalpis	NC_004344	697724	0.224	142328		absence of dif-related sequence
	Yersinia enterocolitica subsp. enterocolitica 8081	NC_008800.1	4615899	0.473	2219327		TATTATGGTGCGCATAATGTATATTATGTTAAATTGAATT	2222670	0.286	3343		hypothetical protein	361		Phage/plasmid maintenance toxin/antidote system protein (...	305		3691758..3692657	299		228871..229782	303
	Yersinia pestis biovar Microtus str. 91001	NC_005810.1	4595065	0.476	2296500 (GC)		TACCTTGGTGCACATAATGTATATTATGTTAAATTGAATT	2298547	0.250	2047		putative voltage-gated ClC-type chloride channel ClcB	180		putative LacI-family transcriptional regulatory protein	405		4081976..4082875	299		3575632..3576543	303
	Yersinia pestis CO92	NC_003143.1	4653728	0.476	2562641		ACCATTGGTGCGCATAATGTATATTATGTTAAATTGAATT	2562919	0.286	278		phage hypothetical protein	155		hypothetical protein	173		977035..977934	299		4313029..4313940	303
	Yersinia pestis KIM	NC_004088.1	4600755	0.476	2328596		TACCTTGGTGCACATAATGTATATTATGTTAAATTGAATT	2330539	0.250	1943		voltage-gated ClC-type chloride channel ClcB	180		repressor of galETK operon	405		3607067..3607966	299		431749..432660	303
	Yersinia pestis Nepal516	NC_008149.1	4534590	0.476	1962041		TACCTTGGTGCACATAATGTATATTATGTTAAATTGAATT	1963945	0.250	1904		membrane protein	183		LacI-family transcriptional regulatory protein	405		3474890..3475789	299		159771..160682	303
	Yersinia pestis Antiqua	NC_008150.1	4702289	0.477	1829784		TACCTTGGTGCACATAATGTATATTATGTTAAATTGAATT	1824859	0.250	4925		putative dethiobiotin synthetase	346		putative LacI-family transcriptional regulatory protein	405		440918..441817	299		213466..214377	303
	Yersinia pseudotuberculosis IP 32953	NC_006155.1	4744671	0.476	2581270		CACCTTGGTGCGCATAATGTATATTATGTTAAATTGAAAT	2592376	0.286	11106		possible DMT superfamily metabolite efflux pump	375		putative aminotransferase	431		3724976..3725875	299		230872..231783	303
Legionellales
	Coxiella burnetii RSA 493	NC_002971	1995275	0.426	871513		absence of dif-related sequence
	Legionella pneumophila str. Lens	NC_006369	3345566	0.384	1670945		absence of dif-related sequence
	Legionella pneumophila str. Paris	NC_006368	3503503	0.383	1655203		absence of dif-related sequence
	Legionella pneumophila subsp. pneumophila str. Philadelphia 1	NC_002942	3397753	0.382	1688179		absence of dif-related sequence
Methylococcales
	Methylococcus capsulatus str. Bath	NC_002977.6	3304553	0.636	1531625		TCCAGATATGCGCATAATGTATATTATGTTAAATCGTAAA	1492525	0.214	39100		FAD-binding protein	146		hypothetical protein	177		399926..400855	309		908558..909472	304
Oceanospirillales
	Alcanivorax borkumensis SK2	NC_008260.1	3120143	0.547	1500780		TAAACAACTACGCATAATGTATATTATGTTAATATGGACA	1534903	0.214	34123		transcriptional regulator. LysR family	31		Transposon protein A	126		895247..896185	312		2661121..2662044	307
	Hahella chejuensis KCTC 2396	NC_007645.1	7215267	0.538	3439027		TCCATAAGTGCGCATAATATATATTATGTTAAATTAAGTA	3437061	0.214	1966		hypothetical protein	452		hypothetical protein	33		1799187..1800041	284		321177..322082	301
	Chromohalobacter salexigens DSM 3043	NC_007963.1	3696649	0.639	2132251		CCCTTTGGTTCGCATAATATATATTATGTTAAATACAGTG	2136899	0.214	4648		Ectoine synthase	228		protein of unknown function DUF785	185		3354217..3355104	295		3469903..3470799	298
Pasteurellales
	Haemophilus ducreyi 35000HP	NC_002940.2	1698955	0.382	1193459		ATACTTACTTCGCATAATAATGATTATGTTAAATATATAC	1177485	0.214	15974		outer membrane protein P2 homolog	97		putative phage-related secreted protein	195		16486..17379	297		1628667..1629581	304
	Haemophilus influenzae 86-028NP	NC_007146.2	1914490	0.381	1621118		TAACTAATTTCGCATAATGTATATTATGTTAAATTGTAAA	1623116	0.179	1998		phosphate regulon sensor protein PhoR	376		exodeoxyribonuclease I	316		411201..412094	297		750923..751810	295
	Haemophilus influenzae Rd KW20	NC_000907.1	1830023	0.381	1474989		TAACTAATTTCGCATAATATAAATTATGTTAAATTGCAAA	1473975	0.143	1014		exodeoxyribonuclease I	316		phosphate regulon sensor protein	375		342649..343542	297		718776..719663	295
	Haemophilus somnus 129PT	NC_008309.1	2007700	0.372	954424		TAACTAATTTCATATAATGTATATTATGTTAAATTAAATG	953382	0.107	1042		exodeoxyribonuclease I	448		50S ribosomal protein L25	232		1471627..1472520	297		1486210..1487085	291
	Mannheimia succiniciproducens MBEL55E	NC_006300.1	2314078	0.425	1049860		TAACTAATTTCGCATAATGTATATTATGTTAAATAAAGAG	1059685	0.179	9825		Ftn protein	557		SbcB protein	268		698738..699634	298		487028..487915	295
	Pasteurella multocida subsp. multocida str. Pm70	NC_002663.1	2257487	0.404	714964		TAACAGACTTCGCATAATGTATATTATGTTAAATAAAATA	713850	0.214	1114		SbcB	323		hypothetical protein	547		118281..119174	297		1907534..1908421	295
Pseudomonadales
	Acinetobacter sp. ADP1	NC_005966.1	3598621	0.404	1847121		TACATAGATTCGTATAATGTATATTATGTTAAATAGAATA	1848733	0.179	1612		hypothetical protein	161		hypothetical protein	54		266488..267405	305		2611761..2612678	305
	Psychrobacter arcticum 273-4	NC_007204.1	2650701	0.428	1336260		GGTTTGTTTTCGCATAATGTATATTATGTTAAATAGGCTG	1302297	0.179	33963		hypothetical protein	126		hypothetical protein	59		59255..60193	312		240236..241273	345
	Psychrobacter cryohalolentis K5	NC_007969.1	3059876	0.423	1670263		GGTTTGTTTTCGCATAATGTATATTATGTTAAACTAGGTC	1678695	0.214	8432		phage integrase	157		hypothetical protein	126		66607..67545	312		264911..265960	349
	Pseudomonas aeruginosa PAO1	NC_002516.1	6264403	0.665	2428120		ACCATGGATTCGCATAATGTATATTATGTTAAATTAAATA	2443082	0.214	14962		probable transcriptional regulator	390		hypothetical protein	80		4190616..4191512	298		5944327..5945238	303
	Pseudomonas aeruginosa UCBPP-PA14	NC_008463.1	6537648	0.663	3219410		CTTAAGGCTTCGCATAATGTATATTATGTTAAACCAGATG	3175696	0.286	43714		hypothetical protein	389		hypothetical protein	107		1366492..1367388	298		6217527..6218438	303
	Pseudomonas entomophila L48	NC_008027.1	5888780	0.642	2907913		TAGCAATGTGCGCATAATGTATATTATGTTAAATTGAATA	2919267	0.250	11354		dif located in hypothetical protein						4541432..4542328	298		5684941..5685840	299
	Pseudomonas fluorescens Pf-5	NC_004129.6	7074893	0.633	3481350		ACTCGTCATTCGCATAATGTATATTATGTTAAATAGCATA	3461830	0.214	19520		hypothetical protein	1303		site-specific recombinase. phage integrase family	114		1256663..1257559	298		6834858..6835754	298
	Pseudomonas fluorescens PfO-1	NC_007492.1	6438377	0.605	3158483		TACTTTGTTACGTGTAATGTATATTATGTTAAATAGTGTT	3150843	0.214	7640		pyruvate decarboxylase	143		Protein of unknown function DUF985	125		1188840..1189736	298		6167295..6168194	299
	Pseudomonas putida KT2440	NC_002947.3	6181863	0.615	3729503		TACCAAGGTGCTCATAATGCATATTATGTTAAATATCGTG	3730791	0.286	1288		hypothetical protein	90		CinA domain protein	308		1672953..1673849	298		5963902..5964801	299
	Pseudomonas syringae pv. phaseolicola 1448A	NC_005773.3	5928787	0.580	3240348		TCCATAGGTACGCATAATGTATATTATGTTAAATTGTATC	3225924	0.250	14424		dif located in ABC-type dipeptide/oligopeptide/nickel transport system						1573745..1574641	298		5673356..5674255	299
	Pseudomonas syringae pv. syringae B728a	NC_007005.1	6093698	0.592	3241832		TACTTTGTTACGCATAATGTATATTATGTTAAATTATGAT	3235248	0.214	6584		hypothetical protein	113		Phenazine biosynthesis PhzC/PhzF protein	293		1451032..1451928	298		197894..198793	299
	Pseudomonas syringae pv. tomato str. DC3000	NC_004578.1	6397126	0.584	3190431		TACCTTGTTACGCATAATGTATATTATGTTAAATTGTATC	3211786	0.214	21355		site-specific recombinase. phage integrase family	1238		site-specific recombinase. phage integrase family	1510		1622850..1623746	298		243920..244819	299
Thiotrichales
	Francisella tularensis subsp. holarctica	NC_007880.1	1895994	0.322	1210075		TATAAACATTCGTATAATATATATTATGTTAAATTATGTA	1166763	0.143	43312		hypothetical protein	543		hypothetical protein	91		1665370..1666248	292		274801..275679	292
	Francisella tularensis subsp. novicida U112	NC_008601.1	1910031	0.325	880738		TATAAACATTCGCATAATATATATTATGTTAAATTATGTA	918786	0.179	38048		hypothetical protein	86		mutator protein	86		1655900..1656778	292		1609860..1610738	292
	Francisella tularensis subsp. tularensis Schu 4	NC_006570.1	1892819	0.322	950050		TATAAACATTCGTATAATATATATTATGTTAAATTATGCA	994689	0.143	44639		hypothetical membrane protein	490		Mutator protein	97		170083..170961	292		1557984..1558862	292
	Thiomicrospira crunogena XCL-2	NC_007520.2	2427734	0.431	1313280		AACAAATGTTCGCATAATGTATATTATGTTAAATTCAATA	1320214	0.214	6934		hypothetical protein	168		arsenate reductase	166		727674..728567	297		459494..460447	317
Vibrionales
	Photobacterium profundum SS9 chr. 1	NC_006370.1	4085294	0.419	2062057		ACTGCCAGTGCGCATTATGTATATTATGTTAAATTCCGGT	2065370	0.250	3313		hypothetical protein	1420		hypothetical protein	831		615616..616494	292		3979664..3980605	313
	Photobacterium profundum SS9 chr. 2	NC_006371.1	2237927	0.412	1075685		CTCTCCAGTGCGCATTATGTACCTTATGTTAAATAGAGTT	1074458	0.321	1227		putative Sui1 family protein	316		hypothetical protein	281
	Vibrio cholerae O1 biovar eltor str. N16961 chr. 1	NC_002505.1	2961116	0.477	1564264		CGCCTTAGTGCGTATTATGTATGTTATGTTAAATTAAGGC	1564118	0.250	146		RTX toxin RtxA	333		RstC protein	35		2593375..2594283	302		122005..122940	311
	Vibrio cholerae O1 biovar eltor str. N16961 chr. 2	NC_002506.1	1072311	0.469	512448		ACACTTAATGCGCATTACGTGCGTTATGTTAAATTAAGGC	507996	0.357	4452		hypothetical protein	297		Sui1 family protein	288
	Vibrio fischeri ES114 chr. 1	NC_006840.2	2906169	0.389	1460847		TACCTTAGTGCGCATTATGTATATTATGTTAAATAGGCTT	1446518	0.250	14329		hypothetical protein	339		hybrid sensory histidine kinase	189		477430..478326	298		2782533..2783444	303
	Vibrio fischeri ES114 chr. 2	NC_006841.1	1332021	0.370	658561		CATTCTAGTGCGCATTATATATCTTATGTTAAATAGAGTT	658897	0.250	336		protein translation initiation factor 1 (IF-1) (or SUI1)	179		hypothetical protein	350
	Vibrio parahaemolyticus RIMD 2210633 chr. 1	NC_004603.1	3288558	0.453	1666307		TATATCAGTGCGCATTATGTATATTATGTTAAATGTAATG	1658764	0.250	7543		dif located in bacteriophage f237 ORF10						524638..525555	305		3180809..3181741	310
	Vibrio parahaemolyticus RIMD 2210633 chr. 2	NC_004605.1	1877212	0.453	927315		AAAGTCAGTGCGTATTATATGTGTTATGTTAAATATGTAG	933587	0.250	6272		Sui1 family protein	320		hypothetical protein	134
	Vibrio vulnificus CMCP6 chr. 1	NC_004459.2	3281945	0.464	2639322		TAGCTAAGTGCGCATTATGTATATTATGTTAAATTAAATA	2661304	0.250	21982		Signal transduction histidine kinase	160		hypothetical protein	86		531125..532042	305		1129320..1130270	316
	Vibrio vulnificus CMCP6 chr. 2	NC_004460.1	1844853	0.471	313488		TGCTTTGGTGCGCATTATGTACGTTATGTTAAATAAATCG	313974	0.357	486		Translation initiation factor 1 related protein	329		S-adenosylhomocysteine hydrolase	263
	Vibrio vulnificus YJ016 chr. 1	NC_005139.1	3354505	0.464	1743033		TAGCTAAGTGCGCATTATGTATATTATGTTAAATGAAATA	1722009	0.250	21024		hypothetical protein	86		signal transduction histidine kinase	162		660992..661909	305		99962..100930	322
	Vibrio vulnificus YJ016 chr. 2	NC_005140.1	1857073	0.472	897927		AAGCTAAGTGCGCATTATGTACGTTATGTTAAATGAAATA	898447	0.321	520		hypothetical protein	117		hypothetical protein	131
Xanthomonadales
	Xanthomonas axonopodis pv. citri str. 306	NC_003919.1	5175554	0.647	2485589		AGCAATATTTGACATAATATACATTATGCGAAATTGGCCG	2486052	0.214	463		3-ketoacyl-acyl carrier protein reductase	67		hypothetical protein	99		4210642..4211559	305		750735..751652	305
	Xanthomonas campestris pv. campestris str. 8004	NC_007086.1	5148708	0.649	2535995		GTAGCCTCCTGACATAATATACATTATGCGAAATGGACTG	2537477	0.286	1482		hypothetical protein	88		hypothetical protein	86		4257574..4258545	323		798113..799081	322
	Xanthomonas campestris pv. campestris str. ATCC 33913	NC_003902.1	5076172	0.650	2442019		GTAGCCTCCTGACATAATATACATTATGCGAAATGGACTG	2441762	0.286	257		phage-related protein	87		phage-related protein	87		782003..782974	323		4164143..4165111	322
	Xanthomonas campestris pv. vesicatoria str. 85-10	NC_007508.1	5178466	0.647	2764796		CATGGGATTTTACATAATATACATTATGCGAAATTGGCAT	2782424	0.179	17628		transcriptional regulator. AraC family	35		hypothetical protein	4		4245687..4246658	323		784522..785439	305
	Xanthomonas oryzae pv. oryzae KACC10331	NC_006834.1	4941439	0.637	2419364		CCAAACGTTTTACATAATATACATTATGCGAAATGCGAAA	2390380	0.214	28984		hypothetical protein	1708		possible transposase	4097		854607..855578	323		4264767..4265810	347
	Xanthomonas oryzae pv. oryzae MAFF 311018	NC_007705.1	4940217	0.637	2400448		CCAAACGTTTTACATAATATACATTATGCGAAGTCGTACT	2369949	0.250	30499		hypothetical protein	763		hypothetical protein	87		822910..823881	323		4257980..4258897	305
	Xylella fastidiosa 9a5c	NC_002488.3	2679305	0.526	1784542		TTCTCCAGCGGACATAATATGCATTATGCGAAATGGGGAA	1784872	0.357	330		hypothetical protein	235		hypothetical protein	88		1372648..1373622	324		1428586..1429470	294
	Xylella fastidiosa Temecula1	NC_004556.1	2519802	0.517	1133925		TTCTCCAGCGGACATAATATGCATTATGCGAAGTGAGGGA	1134575	0.393	650		hypothetical protein	87		hypothetical protein	4		799772..800746	324		856356..857240	294
unclassified Gammaproteobacteria
	Baumannia cicadellinicola str. Hc (Homalodisca coagulata)	NC_007984	686194	0.332	ND		absence of dif-related sequence
	Candidatus Carsonella ruddii PV	NC_008512	159662	0.166	148915		absence of dif-related sequence
	Candidatus Ruthia magnifica str. Cm (Calyptogena magnifica)	NC_008610	1160782	0.340	618329		absence of dif-related sequence
unclassified proteobacteria
	Magnetococcus sp. MC-1	NC_008576.1	4719581	0.541	2319331		TGTATTATGTCGCATAAGATGTATTATGTTAAATTTTGTA	2303967	0.250	15364		methionyl-tRNA synthetase	468		metal dependent phosphohydrolase	732		2061661..2062551	296		544286..545293	335
	(1) Proteobacteria species whose genome sequence was released before January 1st. 2007
	(2) One representative for each dif+ species was chosen for analysis (strains highlighted in yellow)
	(3) Maximun cumulative G+C (CGC) nucleotide skew. When the maximum of CGC skew was undetectable. the maximum of GC skew (GC) or the maximum of GC skew at first position of the codon (GC1) were chosen.
	(4) Refer to Table 2 for details on dif sequences in e-proteobacteria
