# Supplementary material for: The dif/Xer Recombination Systems in Proteobacteria
Source: PLoS One. 2009 Sep 3;4(9):e6531. doi: 10.1371/journal.pone.0006531 (PMC2731167; doi:10.1371/journal.pone.0006531)
Supplement: Table S4 — Xer recombinases and RecA, RecB and RecF homologs in dif-deficient proteobacteria (0.03 MB XLS) [file pone.0006531.s005.xls]

## Sheet: Feuil1
Table S4: Xer recombinases and RecA, RecB and RecF homologs in dif-deficient proteobacteria
						genome features (1)			homology (2)
			species			size (bp)	G+C content		E. coli XerD (BS=592)	E. coli XerC (BS=598)	L. lactis XerS (BS=694)	H. pylori XerH (BS=717)	E. coli RecA (BS=686)	E. coli RecF (BS=715)	E. coli RecB (BS=2266)
a-proteobacteria
		Candidatus Pelagibacter ubique HTCC1062				1308759	0.297		- (46.2)	- (45.8)	- (42.4)	- (47.4)	+ (459)	- (26.9)	- (38.5)
b-proteobacteria
		Aromatoleum aromaticum str EbN1 (3)				4296230	0.651		+/- (110)	+/- (89)	- (60.1)	- (68.2)	+ (471)	- (40.0)	+ (514)
g-proteobacteria
		Colwellia psychrerythraea 34H				5373180	0.380		- (57.4)	- (57.8)	- (35.4)	- (46.2)	+ (523)	+ (196)	+ (434)
		Coxiella burnetii RSA 493 (4)				1995275	0.426		- (36.2)	- (35)	- (30.4)	- (30.0)	+ (472)	+ (218)	- (79.7)
		Legionella pneumophila str. Lens				3345687	0.384		- (38.2)	- (34.3)	- (32.3)	- (48.9)	+ (483)	+ (219)	- (67.4)
		Legionella pneumophila str. Paris				3503610	0.383		- (67.4)	- (59.3)	- (33.1)	- (47.8)	+ (484)	+ (218)	- (67.8)
		Legionella pneumophila subsp. pneumophila str. Philadelphia 1				3397754	0.382		- (52.8)	- (57.8)	- (38.9)	- (51.2)	+ (484)	+ (216)	- (66.2)
		Saccharophagus degradans 2-40				5057531	0.458		- (71.2)	- (62.4)	- (41.6)	- (68.6)	+ (489)	+ (237)	- (63.9)
	endosymbionts
		Baumannia cicadellinicola str. Hc (Homalodisca coagulata)				686194	0.332		- (26.2)	- (23.9)	- (24.3)	- (31.2)	+ (563)	- (27.3)	+ (910)
		Buchnera aphidicola str. APS (Acyrthosiphon pisum)				640681	0.263		- (24.6)	- (26.2)	- (25.8)	- (26.6)	- (30.8)	- (23.1)	+ (727)
		Buchnera aphidicola str. Bp (Baizongia pistaciae)				615980	0.253		- (33.1)	- (21.9)	- (26.2)	- (28.9)	- (24.6)	- (24.6)	+ (596)
		Buchnera aphidicola str. Cc (Cinara cedri)				416380	0.201		- (26.9)	- (25.8)	- (25.4)	- (30.0)	- (22.7)	- (22.7)	+ (514)
		Buchnera aphidicola str. Sg (Schizaphis graminum)				641454	0.253		- (27.7)	- (26.2)	- (32.0)	- (29.3)	- (26.9)	- (23.5)	+ (691)
		Candidatus Blochmannia floridanus				705557	0.273		- (26.2)	- (24.3)	- (24.6)	- (30.8)	- (26.6)	- (23.1)	+ (719)
		Candidatus Blochmannia pennsylvanicus str. BPEN				791654	0.295		- (27.3)	- (23.5)	- (25.4)	- (24.6)	- (31.6)	- (30.8)	+ (862)
		Candidatus Carsonella ruddii PV				159662	0.166		- (21.2)	- (20.4)	- (23.5)	- (23.9)	+ (232)	- (21.2)	- (20.8)
		Candidatus Ruthia magnifica str. Cm (Calyptogena magnifica)				1160782	0.340		- (26.9)	- (25.4)	- (26.2)	- (25.4)	- (26.2)	- (30.0)	- (61.2)
		Wigglesworthia glossinidia endosymbiont of Glossina brevipalpis				697724	0.225		- (25.0)	- (22.7)	- (27.3)	- (28.5)	+ (513)	- (22.7)	+ (509)
(1) All chromosome are circular except for Baumannia cicadellinicola str. Hc
(2) The value in brackets corresponds to the Blast Score (BS). The BS for 100% identity is 592 for E. coli K12 XerD, 598 for E. coli K12 XerC, 694 for L. lactis Il1403 XerS, 717 for H. pylori 26695 XerH and 686, 715, 2266 for E. coli K12 RecA, RecF, RecB, respectively.
(3) Aromatoleum aromaticum str EbN1 = Azoarcus sp. EbN1
(4) The absence of dif, XerC and XerD homologs was confirmed in the recently sequenced genomes of C. burnetii strains CbuG Q212, CbuK Q154, Dugway 5J108-111 and RSA 331
